# Supplementary material for: Outdoor Exercise for People with Rheumatic Disease–Study Protocol and Baseline Characteristics of the OUTdoor Physical ACtivity Cohort (OUTPAC)
Source: Int J Environ Res Public Health. 2025 Jan 11;22(1):92. doi: 10.3390/ijerph22010092 (PMC11765233; doi:10.3390/ijerph22010092)
Supplement: Supplementary file 1 [file ijerph-22-00092-s001.zip]

Archive with 1 entries (1 files):
- ijerph-3394967-supplementary.pdf
